# Supplementary material for: The Nitrogen Content in the Fruiting Body and Mycelium of Pleurotus Ostreatus and Its Utilization as a Medium Component in Thraustochytrid Fermentation
Source: Bioengineering (Basel). 2024 Mar 16;11(3):284. doi: 10.3390/bioengineering11030284 (PMC10968387; doi:10.3390/bioengineering11030284)
Supplement: Supplementary file 1 [file bioengineering-11-00284-s001.zip]

Archive with 1 entries (1 files):
- bioengineering-2896986-supplementary.pdf
